# Supplementary material for: Secoiridoids Metabolism Response to Wounding in Common Centaury (Centaurium erythraea Rafn) Leaves
Source: Plants (Basel). 2019 Dec 11;8(12):589. doi: 10.3390/plants8120589 (PMC6963686; doi:10.3390/plants8120589)
Supplement: Supplementary file 1 [file plants-08-00589-s001.zip]

Archive with 3 entries (3 files):
- Supplementary Fig. 1.pdf
- Supplementary Fig. 2.pdf
- Tables S1 S2 S3.pdf
